# Supplementary material for: Highly efficient dual photoredox/copper catalyzed atom transfer radical polymerization achieved through mechanism-driven photocatalyst design
Source: Nat Commun. 2024 Jun 17;15:5160. doi: 10.1038/s41467-024-49509-1 (PMC11183263; doi:10.1038/s41467-024-49509-1)
Supplement: Supplementary file 3 — Source Data [file 41467_2024_49509_MOESM3_ESM.xlsx]

## Sheet: Coordinates
4,4’-dimethoxydiphenyl amine (neutral)
	Charge = 0 Multiplicity = 1
	N	0.01585	-1.48797	-0.18856
	H	0.06867	-2.44921	0.11546
	C	-1.2707	-0.924	-0.10449
	C	-1.51461	0.41965	0.19425
	C	-2.38242	-1.7611	-0.31949
	C	-2.81909	0.92123	0.26282
	H	-0.69059	1.09437	0.3901
	C	-3.67635	-1.27229	-0.23378
	H	-2.22364	-2.80929	-0.55579
	C	-3.91027	0.07933	0.05095
	H	-2.95712	1.96983	0.4948
	H	-4.52289	-1.93096	-0.39734
	C	1.24173	-0.79734	-0.15022
	C	1.47627	0.3453	-0.93494
	C	2.29841	-1.29027	0.6218
	C	2.71379	0.97215	-0.92505
	H	0.69042	0.73578	-1.57109
	C	3.55466	-0.67864	0.61656
	H	2.1454	-2.17131	1.23819
	C	3.767	0.4673	-0.15165
	H	2.88519	1.85385	-1.53364
	H	4.34334	-1.10235	1.2253
	O	-5.22503	0.47032	0.09764
	C	-5.51086	1.83263	0.40058
	H	-5.08396	2.50523	-0.34957
	H	-6.5954	1.92089	0.388
	H	-5.13643	2.1068	1.39151
	C	4.66562	2.59821	0.24164
	H	4.12523	3.11658	-0.52267
	H	4.0832	2.57796	1.13901
	H	5.591	3.10193	0.42832
	O	4.94977	1.15631	-0.21856
diphenyl amine (neutral)
	Charge = 0 Multiplicity = 1
	N	-2.94598	2.20489	0.23617
	H	-2.61413	2.67576	1.05358
	C	-2.45599	0.81895	0.23617
	C	-3.36298	-0.24116	0.23507
	C	-1.08481	0.56383	0.23559
	C	-2.89846	-1.55637	0.23409
	H	-4.444	-0.0398	0.23507
	C	-0.62006	-0.75193	0.23512
	H	-0.36986	1.39937	0.23582
	C	-1.52689	-1.81174	0.23451
	H	-3.61316	-2.39203	0.2334
	H	0.46111	-0.95284	0.23473
	H	-1.16093	-2.84883	0.23415
	C	-2.45378	2.89862	-0.96274
	C	-3.10352	2.72455	-2.18503
	C	-1.33856	3.7319	-0.87804
	C	-2.63739	3.3834	-3.32266
	H	-3.98303	2.06789	-2.2515
	C	-0.8719	4.39064	-2.01625
	H	-0.82675	3.86964	0.08548
	C	-1.52126	4.21619	-3.23831
	H	-3.14927	3.24618	-4.28613
	H	0.00746	5.04755	-1.94924
	H	-1.15371	4.73521	-4.13553
tert-butyl carbazole (neutral)
	Charge = 0 Multiplicity = 1
	C	-3.82025	-2.59106	-0.00017
	C	-2.42855	-2.59106	-0.00017
	C	-1.70819	-1.38715	-0.00017
	C	-2.40808	-0.19575	-0.00015
	C	-3.83709	-0.19485	-0.00021
	C	-4.53996	-1.3881	-0.00023
	H	-1.88156	-3.54546	-0.0002
	H	-0.60939	-1.39919	-6e-05
	H	-5.63894	-1.39565	-0.00037
	C	-3.14762	2.04418	4e-05
	C	-3.29467	3.4181	0.00011
	C	-4.59025	3.95641	-1e-05
	C	-5.70837	3.12779	0.00022
	C	-5.57038	1.73277	3e-05
	C	-4.29518	1.19262	-8e-05
	H	-2.41904	4.08202	0.00019
	H	-4.71905	5.04888	-0.00018
	H	-6.45786	1.08454	2e-05
	N	-1.89159	1.21681	0
	H	-1.13571	0.7688	0.4774
	C	-7.11901	3.74559	0.00049
	C	-7.8806	3.28567	1.25749
	H	-8.70688	3.94218	1.43404
	H	-8.24178	2.28918	1.11102
	H	-7.22231	3.3061	2.10078
	C	-7.00675	5.2815	0.00157
	H	-6.47195	5.60064	-0.86851
	H	-7.98685	5.71075	-0.00478
	H	-6.48345	5.60025	0.87875
	C	-7.88032	3.28742	-1.25732
	H	-8.76808	3.87395	-1.37033
	H	-7.25694	3.41454	-2.11763
	H	-8.14492	2.25542	-1.15794
	C	-4.58573	-3.92733	-3e-05
	C	-3.58105	-5.09446	-0.00309
	H	-4.11291	-6.02291	-0.00428
	H	-2.9669	-5.03411	-0.8772
	H	-2.96527	-5.03729	0.8701
	C	-5.46843	-4.01314	1.25897
	H	-4.91898	-3.65597	2.10481
	H	-6.3435	-3.41267	1.12265
	H	-5.7561	-5.03041	1.42422
	C	-5.47321	-4.01067	-1.25583
	H	-4.90851	-3.70698	-2.11244
	H	-5.80926	-5.01778	-1.38889
	H	-6.31849	-3.36516	-1.13869
carbazole (neutral)
	Charge = 0 Multiplicity = 1
	C	-3.82025	-2.59106	-0.00017
	C	-2.42855	-2.59106	-0.00017
	C	-1.70819	-1.38715	-0.00017
	C	-2.40808	-0.19575	-0.00015
	C	-3.83709	-0.19485	-0.00021
	C	-4.53996	-1.3881	-0.00023
	H	-4.36704	-3.54558	-7e-05
	H	-1.88156	-3.54546	-0.0002
	H	-0.60939	-1.39919	-6e-05
	H	-5.63894	-1.39565	-0.00037
	C	-3.14762	2.04418	4e-05
	C	-3.29467	3.4181	0.00011
	C	-4.59025	3.95641	-1e-05
	C	-5.70837	3.12779	0.00022
	C	-5.57038	1.73277	3e-05
	C	-4.29518	1.19262	-8e-05
	H	-2.41904	4.08202	0.00019
	H	-4.71905	5.04888	-0.00018
	H	-6.71601	3.56909	0.00041
	H	-6.45786	1.08454	2e-05
	N	-1.89159	1.21681	0
	H	-1.13571	0.7688	0.4774
4,4’-dicyanodiphenyl amine (neutral)
	Charge = 0 Multiplicity = 1
	N	-2.94598	2.20489	0.23617
	H	-2.61413	2.67576	1.05358
	C	-2.45599	0.81895	0.23617
	C	-3.36298	-0.24116	0.23507
	C	-1.08481	0.56383	0.23559
	C	-2.89846	-1.55637	0.23409
	H	-4.444	-0.0398	0.23507
	C	-0.62006	-0.75193	0.23512
	H	-0.36986	1.39937	0.23582
	C	-1.52689	-1.81174	0.23451
	H	-3.61316	-2.39203	0.2334
	H	0.46111	-0.95284	0.23473
	C	-2.45378	2.89862	-0.96274
	C	-3.10352	2.72455	-2.18503
	C	-1.33856	3.7319	-0.87804
	C	-2.63739	3.3834	-3.32266
	H	-3.98303	2.06789	-2.2515
	C	-0.8719	4.39064	-2.01625
	H	-0.82675	3.86964	0.08548
	C	-1.52126	4.21619	-3.23831
	H	-3.14927	3.24618	-4.28613
	H	0.00746	5.04755	-1.94924
	C	-1.01443	-3.26398	0.234
	C	-1.00658	4.94297	-4.49469
	N	-0.63288	-4.34523	0.23362
	N	-0.62338	5.4841	-5.43012
4DMDP-IPN (neutral)
	Charge = 0 Multiplicity = 1
	C	0.08432	-1.19481	0.27193
	C	1.50122	-1.17436	0.26893
	C	2.22608	0.00036	0.00023
	C	1.50087	1.17488	-0.2685
	C	0.08399	1.19487	-0.27167
	C	-0.63977	-7e-05	0.00011
	C	2.23452	-2.35736	0.58663
	C	2.2339	2.3581	-0.586
	N	2.84953	3.29928	-0.85275
	N	2.85035	-3.29833	0.85364
	N	-0.58852	2.40328	-0.58136
	C	-0.32549	3.58444	0.17595
	C	-1.24518	2.49678	-1.85267
	C	-0.35223	4.85337	-0.40887
	C	-0.03238	3.4979	1.54626
	C	-0.61742	2.03025	-3.01598
	C	-2.499	3.09764	-1.96876
	C	-0.11068	6.00388	0.34371
	H	-0.55648	4.96099	-1.46654
	C	0.23056	4.63559	2.29446
	H	-0.00849	2.53294	2.03601
	C	-1.23877	2.13886	-4.25233
	H	0.36701	1.57924	-2.95974
	C	-3.12397	3.22848	-3.20765
	H	-2.993	3.47927	-1.08416
	C	0.18782	5.90349	1.70402
	H	-0.14533	6.96462	-0.15415
	H	0.45814	4.55353	3.35194
	C	-2.49853	2.7391	-4.35996
	H	-0.75094	1.77147	-5.1486
	H	-4.09581	3.70261	-3.25585
	O	0.44601	6.96532	2.52847
	O	-3.02716	2.80638	-5.61587
	C	0.42468	8.27655	1.96868
	C	-4.31213	3.40519	-5.78479
	H	1.17923	8.38552	1.18427
	H	0.65522	8.95433	2.788
	H	-0.56221	8.51929	1.56389
	H	-5.07876	2.85987	-5.22748
	H	-4.5284	3.34697	-6.84929
	H	-4.30434	4.45305	-5.4723
	N	-2.05731	-0.00031	-1e-05
	C	-2.77328	0.81841	0.92607
	C	-2.77293	-0.81904	-0.92633
	C	-3.96638	1.44941	0.56188
	C	-2.31757	0.98726	2.24072
	C	-2.31666	-0.9882	-2.24073
	C	-3.96623	-1.44992	-0.56252
	C	-4.68821	2.22123	1.472
	H	-4.35099	1.33551	-0.44361
	C	-3.01846	1.76923	3.14814
	H	-1.41299	0.49043	2.56669
	C	-3.01724	-1.77028	-3.14831
	H	-1.4119	-0.49153	-2.56643
	C	-4.68773	-2.22183	-1.47281
	H	-4.35123	-1.33586	0.44281
	C	-4.21329	2.39286	2.77537
	H	-5.60869	2.68724	1.14398
	H	-2.65307	1.89268	4.16205
	C	-4.21228	-2.39374	-2.77596
	H	-2.6514	-1.89395	-4.16203
	H	-5.60839	-2.68772	-1.1451
	O	-4.83844	3.13285	3.74173
	O	-4.8371	-3.13383	-3.74244
	C	-6.05733	3.79327	3.4072
	C	-6.05611	-3.79421	-3.40826
	H	-5.90753	4.51934	2.60291
	H	-6.37129	4.31397	4.30949
	H	-6.83005	3.07631	3.11478
	H	-5.90661	-4.52012	-2.60376
	H	-6.36969	-4.31511	-4.31056
	H	-6.82896	-3.0772	-3.1163
	N	-0.58783	-2.40342	0.58147
	C	-1.24498	-2.49707	1.85255
	C	-0.32426	-3.58457	-0.17567
	C	-2.49892	-3.09776	1.96806
	C	-0.61748	-2.03098	3.01617
	C	-0.03059	-3.49809	-1.54586
	C	-0.35111	-4.85347	0.40923
	C	-3.1243	-3.22884	3.20673
	H	-2.9927	-3.47905	1.0832
	C	-1.23922	-2.13982	4.2523
	H	0.36705	-1.58011	2.96032
	C	0.23283	-4.63581	-2.29386
	H	-0.00663	-2.53317	-2.03569
	C	-0.10907	-6.004	-0.34315
	H	-0.55583	-4.96103	1.46682
	C	-2.49913	-2.73988	4.35935
	H	-4.09624	-3.70282	3.2545
	H	-0.75162	-1.77278	5.14883
	C	0.19002	-5.90367	-1.70334
	H	0.46084	-4.55378	-3.35125
	H	-0.14382	-6.96471	0.15475
	O	-3.02814	-2.80742	5.61508
	O	0.44872	-6.96552	-2.5276
	C	-4.31324	-3.40611	5.78347
	C	0.4276	-8.27669	-1.96766
	H	-5.07963	-2.86054	5.22608
	H	-4.52981	-3.34814	6.84792
	H	-4.30549	-4.45389	5.4707
	H	1.18184	-8.3853	-1.1829
	H	0.65872	-8.95449	-2.78679
	H	-0.55939	-8.51972	-1.56327
	N	3.6424	0.0006	0.00024
	C	4.33744	-0.20507	1.22961
	C	4.3373	0.20626	-1.22925
	C	5.51244	-0.95865	1.28064
	C	3.84674	0.34638	2.42228
	C	3.84719	-0.34633	-2.42162
	C	5.51154	0.96099	-1.28063
	C	6.19405	-1.15051	2.48146
	H	5.90654	-1.40549	0.37549
	C	4.50615	0.13748	3.62611
	H	2.94269	0.94502	2.41324
	C	4.50644	-0.13743	-3.62555
	H	2.94373	-0.94587	-2.41229
	C	6.19301	1.15287	-2.48152
	H	5.90512	1.40871	-0.37569
	C	5.68999	-0.60716	3.66755
	H	7.10264	-1.73889	2.47605
	H	4.11948	0.56484	4.54501
	C	5.68954	0.60836	-3.66733
	H	4.12023	-0.56569	-4.54423
	H	7.10102	1.74216	-2.47641
	O	6.27423	-0.74487	4.89577
	O	6.27367	0.74601	-4.8956
	C	7.47982	-1.50141	4.99401
	C	7.4786	1.50358	-4.99419
	H	7.32373	-2.53811	4.68266
	H	7.76032	-1.47828	6.04491
	H	8.27847	-1.05418	4.39526
	H	7.32155	2.54031	-4.68342
	H	7.75917	1.48012	-6.04506
	H	8.27761	1.05741	-4.39514
4DP-IPN (neutral)
	Charge = 0 Multiplicity = 1
	C	-1.66504	-3.30614	-0.00108
	C	-0.26988	-3.30614	-0.00108
	C	0.42765	-2.09839	0.00126
	C	-0.27	-0.88988	0.0024
	C	-1.66483	-0.88996	0.00192
	C	-2.36243	-2.09816	0.00058
	C	0.5005	0.44351	0.00491
	C	0.49967	-4.64007	-0.00183
	N	1.07417	1.43628	0.00677
	N	1.07264	-5.63325	-0.00238
	N	1.89765	-2.09828	0.00211
	C	2.49394	-2.19983	-1.25886
	C	2.49248	-1.99665	1.26376
	C	3.77926	-2.72831	-1.45619
	C	1.75289	-1.80331	-2.38475
	C	1.75017	-2.39327	2.3888
	C	3.77749	-1.46801	1.46257
	C	4.30288	-2.83452	-2.74113
	H	4.35535	-3.07967	-0.60937
	C	2.2801	-1.92972	-3.66389
	H	0.75924	-1.38518	-2.24653
	C	2.27589	-2.26679	3.66854
	H	0.75674	-2.81152	2.24943
	C	4.29961	-1.36173	2.74811
	H	4.35452	-1.11657	0.61642
	C	3.56411	-2.4381	-3.85389
	H	5.29842	-3.24793	-2.8707
	H	1.68539	-1.618	-4.51692
	C	3.55962	-1.75825	3.86002
	H	1.68024	-2.57859	4.52088
	H	5.29495	-0.9482	2.87883
	H	3.97952	-2.52735	-4.85179
	H	3.97386	-1.66894	4.8584
	N	-2.39998	-4.57923	-0.00295
	C	-2.79773	-5.03544	-1.26374
	C	-2.59775	-5.15458	1.25632
	C	-3.89988	-5.88283	-1.45723
	C	-2.09421	-4.58353	-2.39283
	C	-2.55964	-4.32184	2.3873
	C	-2.78067	-6.53321	1.44655
	C	-4.26555	-6.2736	-2.74179
	H	-4.48439	-6.21238	-0.60741
	C	-2.4791	-4.96735	-3.67137
	H	-1.234	-3.9331	-2.25769
	C	-2.70117	-4.8499	3.6645
	H	-2.42638	-3.25136	2.25469
	C	-2.93784	-7.0481	2.72979
	H	-2.77268	-7.20231	0.59527
	C	-3.56314	-5.82372	-3.85776
	H	-5.12253	-6.92809	-2.86834
	H	-1.91968	-4.60181	-4.5269
	C	-2.90092	-6.21731	3.84764
	H	-2.66546	-4.18453	4.52154
	H	-3.07622	-8.1178	2.85381
	H	-3.85735	-6.13139	-4.85531
	H	-3.0215	-6.62814	4.84413
	N	-3.83243	-2.09792	0.00034
	C	-4.42775	-1.95169	-1.25669
	C	-4.42821	-2.24393	1.25717
	C	-5.7128	-1.41624	-1.43616
	C	-3.68595	-2.30836	-2.39535
	C	-3.68666	-1.88753	2.39607
	C	-5.7135	-2.77894	1.43622
	C	-6.23543	-1.26453	-2.71692
	H	-6.28944	-1.09489	-0.57787
	C	-4.21218	-2.13667	-3.66961
	H	-2.6925	-2.73137	-2.27127
	C	-4.21336	-2.05904	3.67016
	H	-2.69302	-1.46487	2.27231
	C	-6.23661	-2.93047	2.71682
	H	-6.28998	-3.10009	0.57775
	C	-5.49593	-1.62156	-3.84246
	H	-7.23078	-0.84654	-2.83253
	H	-3.61691	-2.41819	-4.53268
	C	-5.49735	-2.5737	3.84259
	H	-3.61827	-1.77773	4.53343
	H	-7.23214	-3.34811	2.8321
	H	-5.91057	-1.49697	-4.83689
	H	-5.91235	-2.69814	4.83689
	N	-2.40015	0.38291	0.00312
	C	-2.56462	0.97687	-1.2523
	C	-2.83149	0.82035	1.2595
	C	-2.74304	2.35815	-1.42686
	C	-2.49608	0.161	-2.39409
	C	-2.15804	0.35177	2.40009
	C	-3.93878	1.66471	1.43616
	C	-2.86626	2.89202	-2.70605
	H	-2.758	3.01456	-0.56584
	C	-2.60384	0.70794	-3.66663
	H	-2.36591	-0.91133	-2.27386
	C	-2.57697	0.71656	3.67349
	H	-1.29424	-0.29653	2.27825
	C	-4.33865	2.03636	2.7162
	H	-4.50063	2.0068	0.57608
	C	-2.79926	2.0779	-3.83472
	H	-3.00179	3.96344	-2.81784
	H	-2.54505	0.05536	-4.53219
	C	-3.66596	1.57002	3.84366
	H	-2.04033	0.33841	4.53807
	H	-5.199	2.68885	2.8296
	H	-2.89348	2.50347	-4.82787
	H	-3.98674	1.86284	4.83749
4tcz-IPN (neutral)
	Charge = 0 Multiplicity = 1
	C	-1.20629	1.34595	-0.00234
	C	-1.20605	-0.05741	-0.00233
	C	1e-05	-0.765	0
	C	1.20608	-0.05737	0.00234
	C	1.20627	1.34596	0.00234
	C	-2e-05	2.0372	-1e-05
	C	-2.44575	-0.77266	-0.00474
	C	2.44576	-0.77264	0.00474
	N	3.44738	-1.3476	0.00668
	N	-3.44738	-1.34759	-0.00669
	N	5e-05	-2.235	0
	C	-3e-05	-3.0353	-1.13181
	C	-2e-05	-3.03539	1.13175
	C	0	-2.6925	-2.47946
	C	-0.00016	-4.39322	-0.7259
	C	-0.00016	-4.39327	0.72574
	C	2e-05	-2.6927	2.47944
	C	-0.0001	-3.72126	-3.41841
	H	8e-05	-1.65546	-2.80135
	C	-0.00025	-5.39802	-1.69317
	C	-0.00024	-5.39816	1.69292
	C	-7e-05	-3.72153	3.41829
	H	0.00011	-1.65569	2.80141
	C	-0.00022	-5.08267	-3.05629
	H	-0.00011	-3.44399	-4.4649
	H	-0.00033	-6.43545	-1.3742
	C	-0.00021	-5.08292	3.05606
	H	-0.00033	-6.43556	1.37385
	H	-6e-05	-3.44437	4.46481
	C	-9e-05	-6.21579	-4.10122
	C	-0.0001	-6.21608	4.10095
	C	-1.2598	-7.09213	-3.91703
	C	1.26044	-7.09103	-3.91756
	C	-0.00071	-5.68448	-5.5457
	C	-1.25989	-7.09231	3.91689
	C	-0.00055	-5.68475	5.54542
	C	1.26033	-7.09143	3.91724
	H	-1.27644	-7.90333	-4.65209
	H	-1.29978	-7.54655	-2.92433
	H	-2.17064	-6.50104	-4.04594
	H	1.27739	-7.90238	-4.65244
	H	2.17072	-6.4992	-4.04708
	H	1.3013	-7.54513	-2.92475
	H	-0.88641	-5.08018	-5.76038
	H	0.88451	-5.07967	-5.761
	H	-0.00068	-6.52258	-6.24801
	H	-1.3	-7.54671	2.92419
	H	-1.27654	-7.9035	4.65194
	H	-2.17067	-6.50113	4.04587
	H	-0.00052	-6.52283	6.24774
	H	0.88472	-5.07998	5.76062
	H	-0.88621	-5.08038	5.76016
	H	2.17068	-6.49969	4.04671
	H	1.27724	-7.90278	4.65212
	H	1.30111	-7.54554	2.92442
	N	2.48162	2.07698	0.00482
	C	3.17857	2.4743	-1.12562
	C	3.17337	2.47571	1.13794
	C	2.88431	2.303	-2.47386
	C	4.35572	3.14985	-0.71736
	C	4.35238	3.15075	0.73426
	C	2.87293	2.3061	2.48503
	C	3.77902	2.81406	-3.41102
	H	1.98537	1.78706	-2.79753
	C	5.22971	3.64898	-1.6829
	C	5.22193	3.65109	1.70318
	C	3.76332	2.81833	3.42566
	H	1.9725	1.79057	2.80522
	C	4.9593	3.49133	-3.04656
	H	3.54093	2.67551	-4.45799
	H	6.129	4.16511	-1.36215
	C	4.94527	3.49513	3.06577
	H	6.12269	4.16681	1.3859
	H	3.52043	2.68111	4.4717
	C	5.94468	4.05442	-4.08953
	C	5.92581	4.05949	4.11261
	C	7.33106	3.39759	-3.90172
	C	6.07656	5.58341	-3.90649
	C	5.48742	3.78875	-5.53493
	C	7.313	3.4023	3.93217
	C	5.46173	3.79568	5.55616
	C	6.0587	5.58823	3.92828
	H	8.04478	3.7862	-4.63535
	H	7.74284	3.58953	-2.90818
	H	7.27162	2.31334	-4.03012
	H	6.7737	6.00124	-4.64
	H	5.11066	6.07864	-4.03855
	H	6.44786	5.84532	-2.91297
	H	5.40422	2.71967	-5.74916
	H	4.52294	4.25573	-5.75276
	H	6.21611	4.20521	-6.23579
	H	7.72947	3.59294	2.94032
	H	8.0233	3.7918	4.66865
	H	7.25286	2.31822	4.06167
	H	6.18713	4.21299	6.25993
	H	4.49625	4.26299	5.76883
	H	5.37745	2.72688	5.77135
	H	5.09225	6.08372	4.05521
	H	6.75244	6.0069	4.66454
	H	6.43468	5.84888	2.93619
	N	-2e-05	3.5072	-1e-05
	C	0.00271	4.30751	-1.13181
	C	-0.00288	4.30757	1.13174
	C	0.00606	3.96472	-2.47946
	C	0.0016	5.66542	-0.72589
	C	-0.00197	5.66546	0.72574
	C	-0.00617	3.96487	2.47942
	C	0.00829	4.99349	-3.41839
	H	0.00695	2.92769	-2.80136
	C	0.0039	6.67024	-1.69314
	C	-0.00445	6.67034	1.69294
	C	-0.00858	4.99369	3.41828
	H	-0.00688	2.92786	2.80139
	C	0.00729	6.3549	-3.05626
	H	0.01092	4.71624	-4.46488
	H	0.00302	7.70767	-1.37417
	C	-0.00778	6.35509	3.05607
	H	-0.00375	7.70774	1.37388
	H	-0.01112	4.71652	4.4648
	C	0.00953	7.48804	-4.10117
	C	-0.01066	7.48823	4.10097
	C	1.26863	8.36459	-3.91388
	C	-1.2516	8.36305	-3.92061
	C	0.01379	6.95674	-5.54566
	C	1.24943	8.36468	3.92001
	C	-0.01367	6.95689	5.54543
	C	-1.27079	8.36337	3.91416
	H	1.28694	9.1758	-4.64888
	H	1.30608	8.819	-2.92108
	H	2.17988	7.77366	-4.04055
	H	-1.26689	9.17441	-4.65553
	H	-2.16145	7.77106	-4.05238
	H	-1.29499	8.81713	-2.9279
	H	0.90013	6.35259	-5.75817
	H	-0.87078	6.35178	-5.76315
	H	0.01535	7.79484	-6.24795
	H	1.2919	8.81911	2.92742
	H	1.26412	9.17587	4.65512
	H	2.15999	7.77367	4.05124
	H	-0.01558	7.79496	6.24776
	H	-0.89937	6.35196	5.75844
	H	0.87155	6.35267	5.76234
	H	-2.18135	7.77146	4.04139
	H	-1.28965	9.1747	4.64901
	H	-1.3092	8.81748	2.92125
	N	-2.48167	2.0769	-0.00481
	C	-3.17362	2.47528	-1.13794
	C	-3.1785	2.47442	1.12562
	C	-2.87334	2.30536	-2.48502
	C	-4.35264	3.15032	-0.73426
	C	-4.35576	3.14977	0.71737
	C	-2.88404	2.3035	2.47387
	C	-3.76392	2.81726	-3.42566
	H	-1.9729	1.78986	-2.80521
	C	-5.22238	3.65031	-1.70317
	C	-5.22968	3.64904	1.6829
	C	-3.77867	2.81469	3.41103
	H	-1.98499	1.78775	2.79755
	C	-4.94588	3.49404	-3.06577
	H	-3.52113	2.67984	-4.47169
	H	-6.12316	4.16601	-1.38592
	C	-4.95906	3.49176	3.04656
	H	-6.12907	4.16498	1.36213
	H	-3.54041	2.67647	4.458
	C	-5.9269	4.05767	-4.11256
	C	-5.94454	4.05459	4.08958
	C	-6.06141	5.58627	-3.92806
	C	-7.31337	3.39899	-3.93211
	C	-5.46254	3.79463	-5.55617
	C	-6.07812	5.58336	3.90583
	C	-5.48635	3.79027	5.53492
	C	-7.33028	3.39621	3.90267
	H	-6.75543	6.00428	-4.66443
	H	-6.43792	5.84648	-2.93606
	H	-5.09545	6.08277	-4.05473
	H	-8.02422	3.78793	-4.66835
	H	-7.25212	2.315	-4.06192
	H	-7.7298	3.5889	-2.9401
	H	-4.49742	4.26278	-5.76863
	H	-5.37738	2.72596	-5.77171
	H	-6.18825	4.21154	-6.25985
	H	-6.45035	5.84445	2.91245
	H	-6.77525	6.0008	4.63958
	H	-5.11267	6.07966	4.03706
	H	-6.21503	4.20661	6.23587
	H	-5.40218	2.72141	5.74988
	H	-4.52212	4.25818	5.75189
	H	-7.26968	2.3121	4.03185
	H	-8.04422	3.78461	4.6362
	H	-7.74246	3.58697	2.90906
4Cz-IPN (neutral)
	Charge = 0 Multiplicity = 1
	C	-4.65528	0.47758	-0.18291
	C	-4.65504	-0.92577	-0.18054
	C	-3.44898	-1.63336	-0.18052
	C	-2.24291	-0.92573	-0.18287
	C	-2.24271	0.4776	-0.18523
	C	-3.44901	1.16883	-0.18524
	C	-5.89474	-1.64101	-0.17815
	C	-1.00322	-1.641	-0.18286
	N	-0.0016	-2.21596	-0.18287
	N	-6.89638	-2.21595	-0.17622
	N	-5.93066	1.20854	-0.18291
	C	-6.62381	1.60327	-1.31552
	C	-6.62162	1.60708	0.94971
	C	-6.31003	1.42042	-2.66229
	C	-7.80247	2.2797	-0.90745
	C	-7.80108	2.28214	0.54164
	C	-6.30524	1.42876	2.29649
	C	-7.19588	1.92602	-3.60725
	H	-5.40623	0.90175	-2.96697
	C	-8.6747	2.77742	-1.88028
	C	-8.67142	2.78313	1.51448
	C	-7.18927	1.93753	3.24145
	H	-5.40085	0.91111	2.60115
	C	-8.36701	2.59808	-3.22349
	H	-6.97582	1.79754	-4.66224
	H	-9.58236	3.29827	-1.5914
	C	-8.36114	2.6083	2.85769
	H	-9.57964	3.30301	1.2256
	H	-6.96718	1.8126	4.29643
	H	-9.03718	2.98047	-3.98618
	H	-9.02985	2.99326	3.62038
	N	-3.44894	-3.10336	-0.17804
	C	-3.45001	-3.90292	-1.30932
	C	-3.44782	-3.89911	0.95591
	C	-3.45132	-3.54202	-2.6567
	C	-3.44958	-5.2612	-0.89896
	C	-3.44818	-5.25877	0.55013
	C	-3.44653	-3.53368	2.30208
	C	-3.4522	-4.56359	-3.59994
	H	-3.45164	-2.50048	-2.96312
	C	-3.45049	-6.26708	-1.87011
	C	-3.44722	-6.26137	1.52466
	C	-3.4456	-4.55207	3.24875
	H	-3.44627	-2.49111	2.605
	C	-3.4518	-5.91321	-3.21391
	H	-3.45323	-4.31055	-4.65536
	H	-3.45018	-7.31308	-1.57946
	C	-3.44593	-5.90298	2.86727
	H	-3.44747	-7.30834	1.23754
	H	-3.44458	-4.29548	4.30331
	H	-3.45251	-6.68608	-3.97531
	H	-3.44517	-6.67328	3.63126
	N	-3.44901	2.63883	-0.18772
	C	-3.44792	3.43839	0.94356
	C	-3.4501	3.43458	-1.32167
	C	-3.44662	3.0775	2.29094
	C	-3.44831	4.79668	0.5332
	C	-3.44971	4.79424	-0.91589
	C	-3.4514	3.06915	-2.66784
	C	-3.44571	4.09907	3.23418
	H	-3.44633	2.03596	2.59737
	C	-3.44737	5.80256	1.50434
	C	-3.45064	5.79684	-1.89042
	C	-3.45231	4.08754	-3.61451
	H	-3.4517	2.02658	-2.97075
	C	-3.44608	5.44869	2.84815
	H	-3.44469	3.84604	4.2896
	H	-3.44765	6.84855	1.2137
	C	-3.45194	5.43844	-3.23303
	H	-3.45036	6.84381	-1.6033
	H	-3.45333	3.83095	-4.66907
	H	-3.44534	6.22156	3.60954
	H	-3.45267	6.20875	-3.99702
	N	-0.96737	1.20861	-0.18769
	C	-0.27425	1.60719	0.94359
	C	-0.27642	1.60338	-1.32164
	C	-0.58802	1.42886	2.29098
	C	0.90439	2.28231	0.53326
	C	0.90299	2.27987	-0.91584
	C	-0.59279	1.42051	-2.6678
	C	0.2978	1.93767	3.23423
	H	-1.4918	0.91117	2.59739
	C	1.77658	2.78334	1.50441
	C	1.77332	2.77763	-1.89035
	C	0.29122	1.92615	-3.61447
	H	-1.49715	0.9018	-2.97073
	C	1.4689	2.6085	2.84822
	H	0.07774	1.81273	4.28964
	H	2.68422	3.30326	1.21378
	C	1.46305	2.59827	-3.23296
	H	2.68151	3.29852	-1.60322
	H	0.06913	1.79766	-4.66902
	H	2.13905	2.99349	3.60962
	H	2.13174	2.98069	-3.99694
4DCDP-IPN (neutral)
	Charge = 0 Multiplicity = 1
	C	-1.20629	1.34595	-0.00234
	C	-1.20605	-0.05741	-0.00233
	C	1e-05	-0.765	0
	C	1.20608	-0.05737	0.00234
	C	1.20627	1.34596	0.00234
	C	-2e-05	2.0372	-1e-05
	C	-2.44575	-0.77266	-0.00474
	C	2.44576	-0.77264	0.00474
	N	3.44738	-1.3476	0.00668
	N	-3.44738	-1.34759	-0.00669
	N	5e-05	-2.235	0
	C	-0.08837	-2.82769	-1.25891
	C	0.08848	-2.82767	1.25893
	C	-0.60549	-4.11822	-1.46169
	C	0.30772	-2.07695	-2.38018
	C	-0.30762	-2.07691	2.38019
	C	0.60562	-4.11819	1.46173
	C	-0.70086	-4.64189	-2.74123
	H	-0.96455	-4.69932	-0.62237
	C	0.20109	-2.59696	-3.65772
	H	0.71385	-1.07971	-2.23963
	C	-0.20099	-2.5969	3.65774
	H	-0.71377	-1.07969	2.23962
	C	0.701	-4.64183	2.74128
	H	0.9647	-4.69929	0.62242
	C	-0.29696	-3.89384	-3.85674
	H	-1.10826	-5.63616	-2.88405
	H	0.51384	-2.00539	-4.51033
	C	0.29709	-3.89377	3.85677
	H	-0.51374	-2.00532	4.51033
	H	1.10842	-5.63609	2.88412
	C	-0.398	-4.43848	-5.17229
	C	0.39814	-4.43838	5.17233
	N	-0.47963	-4.87858	-6.23792
	N	0.47977	-4.87846	6.23797
	N	2.48162	2.07698	0.00482
	C	2.93755	2.46912	1.26273
	C	3.05409	2.27431	-1.25109
	C	3.79778	3.5628	1.45734
	C	2.47039	1.77064	2.39039
	C	2.21858	2.22611	-2.38129
	C	4.43313	2.46418	-1.44136
	C	4.19013	3.92698	2.73562
	H	4.13295	4.14944	0.61203
	C	2.854	2.14273	3.66643
	H	1.80873	0.92011	2.25626
	C	2.73726	2.37121	-3.65558
	H	1.14988	2.08481	-2.25052
	C	4.9494	2.62082	-2.71787
	H	5.10626	2.45549	-0.59409
	C	3.72925	3.22297	3.85768
	H	4.84856	4.77717	2.87198
	H	2.48655	1.59128	4.52409
	C	4.11228	2.58082	-3.84246
	H	2.07822	2.33428	-4.51523
	H	6.01619	2.75951	-2.85088
	C	4.13657	3.60309	5.17188
	C	4.64998	2.74238	-5.15482
	N	4.46569	3.91027	6.23642
	N	5.08449	2.8729	-6.21787
	N	-2e-05	3.5072	-1e-05
	C	-0.14373	4.09988	1.25381
	C	0.14369	4.09987	-1.25383
	C	-0.66929	5.3904	1.43364
	C	0.20265	3.34913	2.39141
	C	-0.20269	3.34912	-2.39142
	C	0.66924	5.3904	-1.43367
	C	-0.82085	5.91406	2.70776
	H	-0.99109	5.9715	0.57935
	C	0.03993	3.86914	3.66303
	H	0.61459	2.3519	2.26885
	C	-0.03997	3.86912	-3.66304
	H	-0.61462	2.35189	-2.26886
	C	0.8208	5.91405	-2.70779
	H	0.99105	5.9715	-0.57938
	C	-0.46641	5.16601	3.83995
	H	-1.23416	6.90833	2.83252
	H	0.31487	3.27756	4.52856
	C	0.46636	5.16599	-3.83997
	H	-0.31491	3.27754	-4.52857
	H	1.2341	6.90832	-2.83256
	C	-0.62523	5.71064	5.14978
	C	0.62518	5.71061	-5.14981
	N	-0.75365	6.15073	6.21079
	N	0.7536	6.15071	-6.21082
	N	-2.48167	2.0769	-0.00481
	C	-3.07574	2.23651	1.24642
	C	-2.91602	2.50671	-1.25804
	C	-4.45792	2.42077	1.41854
	C	-2.25978	2.15425	2.38887
	C	-2.42927	1.84235	-2.39796
	C	-3.77318	3.60587	-1.4345
	C	-4.99614	2.53907	2.69011
	H	-5.11637	2.43763	0.55993
	C	-2.80037	2.26108	3.65783
	H	-1.18894	2.01678	2.27234
	C	-2.791	2.25266	-3.66867
	H	-1.7697	0.98808	-2.27807
	C	-4.14361	4.00834	-2.70782
	H	-4.12307	4.16691	-0.57783
	C	-4.17849	2.4652	3.82722
	H	-6.06511	2.67387	2.80884
	H	-2.15621	2.19826	4.5272
	C	-3.66324	3.33828	-3.84242
	H	-2.40864	1.72716	-4.53605
	H	-4.79992	4.86234	-2.82989
	C	-4.73875	2.58734	5.13439
	C	-4.04801	3.75776	-5.15142
	N	-5.19154	2.68594	6.19325
	N	-4.35888	4.09683	-6.21176
